# Supplementary material for: Incorporating statistical strategy into image analysis to estimate effects of steam and allyl isocyanate on weed control
Source: PLoS One. 2019 Sep 30;14(9):e0222695. doi: 10.1371/journal.pone.0222695 (PMC6768448; doi:10.1371/journal.pone.0222695)
Supplement: S2 File — Pixels exported by the Image Area Analyzer (http://mkwak.org/imgarea/) when the picture from each microplot was uploaded in the website. (XLSX) [file pone.0222695.s003.xlsx]

## Sheet: Sheet1
C	SD	D	C	D	S	SD	C	S	SD	S	D
129006 (3.77)	113474 (3.28)	98520 (2.82)	133711 (3.83)	69904 (1.91)	100510 (2.58)	104992 (3.03)	198901 (4.85)	93409 (2.40)	76737 (2.10)	76216 (1.89)	150745 (3.99)
114724 (3.35)	101459 (2.94)	97083 (2.78)	133251 (3.81)	67600 (1.85)	98965 (2.54)	92413 (2.67)	193954 (4.73)	92505 (2.38)	73837 (2.02)	76090 (1.89)	133090 (3.52)
114088 (3.33)	97215 (2.81)	96374 (2.76)	131616 (3.77)	67549 (1.85)	96730 (2.48)	85374 (2.47)	162945 (3.97)	86613 (2.22)	72002 (1.97)	75020 (1.86)	127385 (3.37)
111143 (3.25)	87364 (2.53)	84040 (2.40)	119389 (3.42)	67427 (1.84)	91945 (2.36)	83785 (2.42)	158693 (3.87)	80822 (2.08)	69099 (1.89)	73798 (1.83)	126094 (3.34)
105719 (3.09)	86321 (2.50)	75351 (2.16)	116318 (3.33)	64735 (1.77)	81338 (2.09)	74209 (2.14)	156766 (3.82)	75326 (1.93)	67755 (1.86)	73555 (1.83)	125601 (3.32)
105683 (3.09)	70996 (2.05)	69976 (2.00)	110039 (3.15)	62483 (1.71)	75775 (1.94)	63505 (1.83)	147389 (3.59)	74833 (1.92)	66891 (1.83)	72609 (1.80)	117068 (3.10)
102681 (3.00)	68613 (1.98)	59837 (1.71)	95769 (2.74)	58387 (1.60)	73009 (1.87)	60387 (1.74)	144216 (3.51)	73296 (1.88)	65387 (1.79)	71839 (1.78)	116988 (3.10)
94064 (2.75)	67508 (1.95)	58408 (1.67)	89164 (2.55)	58249 (1.59)	72142 (1.85)	59944 (1.73)	131133 (3.20)	71994 (1.85)	63913 (1.75)	69356 (1.72)	110995 (2.94)
89911 (2.63)	66838 (1.93)	58101 (1.66)	87529 (2.51)	54977 (1.50)	69461 (1.78)	59393 (1.72)	130305 (3.17)	70240 (1.80)	60761 (1.67)	69087 (1.72)	103023 (2.73)
79570 (2.33)	63357 (1.83)	52583 (1.50)	86071 (2.46)	54232 (1.48)	65648 (1.68)	57575 (1.66)	126541 (3.08)	69086 (1.77)	59191 (1.62)	68714 (1.71)	96988 (2.57)
75021 (2.19)	62037 (1.79)	50583 (1.45)	83852 (2.40)	53026 (1.45)	65184 (1.67)	57011 (1.65)	97747 (2.38)	68390 (1.76)	56883 (1.56)	65564 (1.63)	96108 (2.54)
73661 (2.15)	58938 (1.70)	50566 (1.45)	78324 (2.24)	52786 (1.44)	63989 (1.64)	56512 (1.63)	90051 (2.19)	67630 (1.74)	56017 (1.54)	63885 (1.59)	84965 (2.25)
72089 (2.11)	56808 (1.64)	48752 (1.39)	70867 (2.03)	46495 (1.27)	63143 (1.62)	53926 (1.56)	82080 (2.00)	63120 (1.62)	55975 (1.53)	62984 (1.56)	75320 (1.99)
69099 (2.02)	55474 (1.60)	48341 (1.38)	68968 (1.97)	46295 (1.26)	54747 (1.40)	51480 (1.49)	73569 (1.79)	60743 (1.56)	55956 (1.53)	61052 (1.52)	70595 (1.87)
67999 (1.99)	48492 (1.40)	48047 (1.37)	64791 (1.85)	44201 (1.21)	51320 (1.32)	47118 (1.36)	73210 (1.78)	58867 (1.51)	55322 (1.52)	59324 (1.47)	63996 (1.69)
64572 (1.89)	47960 (1.39)	46459 (1.33)	61226 (1.75)	43710 (1.19)	50931 (1.31)	44252 (1.28)	64424 (1.57)	58309 (1.50)	52157 (1.43)	58249 (1.45)	61771 (1.63)
59699 (1.74)	44437 (1.29)	45573 (1.30)	60337 (1.73)	43492 (1.19)	50928 (1.31)	41951 (1.21)	60194 (1.47)	58237 (1.50)	50602 (1.39)	56537 (1.40)	59013 (1.56)
54956 (1.61)	42793 (1.24)	44601 (1.28)	55938 (1.60)	42882 (1.17)	48230 (1.24)	40937 (1.18)	56905 (1.39)	57488 (1.48)	49420 (1.35)	55208 (1.37)	56992 (1.51)
47530 (1.39)	38913 (1.13)	43055 (1.23)	55545 (1.59)	42033 (1.15)	45816 (1.18)	39781 (1.15)	49955 (1.22)	57355 (1.47)	48419 (1.33)	53620 (1.33)	56080 (1.48)
46873 (1.37)	38711 (1.12)	41721 (1.19)	42854 (1.23)	41559 (1.14)	45457 (1.17)	38126 (1.10)	42469 (1.03)	56527 (1.45)	48069 (1.32)	48642 (1.21)	48801 (1.29)
42909 (1.25)	38607 (1.12)	40136 (1.15)	36835 (1.05)	41294 (1.13)	44691 (1.15)	37415 (1.08)	41111 (1.00)	54841 (1.41)	46484 (1.27)	48288 (1.20)	48539 (1.28)
41198 (1.20)	38001 (1.10)	39462 (1.13)	33846 (0.97)	41165 (1.12)	44498 (1.14)	36010 (1.04)	40647 (0.99)	52866 (1.36)	43895 (1.20)	47923 (1.19)	46043 (1.22)
36167 (1.06)	37664 (1.09)	39380 (1.13)	29984 (0.86)	40494 (1.11)	44018 (1.13)	35448 (1.02)	37546 (0.91)	50359 (1.29)	43568 (1.19)	47747 (1.19)	43605 (1.15)
33526 (0.98)	37088 (1.07)	39277 (1.12)	29210 (0.84)	40062 (1.09)	43747 (1.12)	35019 (1.01)	37221 (0.91)	47504 (1.22)	43523 (1.19)	45049 (1.12)	40928 (1.08)
31780 (0.93)	36699 (1.06)	39181 (1.12)	28201 (0.81)	40036 (1.09)	42923 (1.10)	34364 (0.99)	35993 (0.88)	46722 (1.20)	42594 (1.17)	44289 (1.10)	40654 (1.08)
31354 (0.92)	35967 (1.04)	38446 (1.10)	27884 (0.80)	39238 (1.07)	40771 (1.05)	34235 (0.99)	33362 (0.81)	45796 (1.18)	40349 (1.11)	43413 (1.08)	38858 (1.03)
29811 (0.87)	35448 (1.03)	35522 (1.02)	23915 (0.68)	38477 (1.05)	40655 (1.04)	34155 (0.99)	33119 (0.81)	45451 (1.17)	38760 (1.06)	42786 (1.06)	37742 (1.00)
28966 (0.85)	35153 (1.02)	34869 (1.00)	23668 (0.68)	37849 (1.03)	40434 (1.04)	33943 (0.98)	33057 (0.81)	45165 (1.16)	38737 (1.06)	40994 (1.02)	36418 (0.96)
28419 (0.83)	35134 (1.02)	34577 (0.99)	22893 (0.66)	37498 (1.02)	39667 (1.02)	33591 (0.97)	31435 (0.77)	45022 (1.16)	37071 (1.02)	40308 (1.00)	32246 (0.85)
26802 (0.78)	35065 (1.01)	33744 (0.97)	22877 (0.65)	37017 (1.01)	39109 (1.00)	33080 (0.96)	29292 (0.71)	42642 (1.10)	36719 (1.01)	39381 (0.98)	28841 (0.76)
26486 (0.77)	33812 (0.98)	33471 (0.96)	22632 (0.65)	36995 (1.01)	36799 (0.94)	32524 (0.94)	28869 (0.70)	41546 (1.07)	36432 (1.00)	39053 (0.97)	28818 (0.76)
25688 (0.75)	33450 (0.97)	33353 (0.95)	21746 (0.62)	35952 (0.98)	35135 (0.90)	32233 (0.93)	26201 (0.64)	41130 (1.06)	36410 (1.00)	38845 (0.96)	26704 (0.71)
25506 (0.75)	33324 (0.96)	33217 (0.95)	21074 (0.60)	35042 (0.96)	34378 (0.88)	31944 (0.92)	25971 (0.63)	40947 (1.05)	36113 (0.99)	38450 (0.95)	25123 (0.66)
25286 (0.74)	32768 (0.95)	32706 (0.94)	20725 (0.59)	32639 (0.89)	33513 (0.86)	30470 (0.88)	25793 (0.63)	39437 (1.01)	34005 (0.93)	37955 (0.94)	24940 (0.66)
25273 (0.74)	31784 (0.92)	30579 (0.87)	20516 (0.59)	32550 (0.89)	33448 (0.86)	30404 (0.88)	24818 (0.60)	37972 (0.98)	33783 (0.93)	37554 (0.93)	24292 (0.64)
24028 (0.70)	31576 (0.91)	30518 (0.87)	20482 (0.59)	32111 (0.88)	33416 (0.86)	30337 (0.88)	24712 (0.60)	37816 (0.97)	33780 (0.93)	37488 (0.93)	23886 (0.63)
23338 (0.68)	31402 (0.91)	30167 (0.86)	20085 (0.57)	32057 (0.88)	32785 (0.84)	29473 (0.85)	23737 (0.58)	37649 (0.97)	33601 (0.92)	37084 (0.92)	23840 (0.63)
23301 (0.68)	29998 (0.87)	30039 (0.86)	20060 (0.57)	31091 (0.85)	32444 (0.83)	29143 (0.84)	23330 (0.57)	35642 (0.92)	33508 (0.92)	36864 (0.92)	22707 (0.60)
22305 (0.65)	29486 (0.85)	29369 (0.84)	20052 (0.57)	30384 (0.83)	32371 (0.83)	29079 (0.84)	22873 (0.56)	33380 (0.86)	32262 (0.88)	36200 (0.90)	22123 (0.59)
21704 (0.63)	28237 (0.82)	29253 (0.84)	19890 (0.57)	29979 (0.82)	31787 (0.82)	28869 (0.83)	22821 (0.56)	32006 (0.82)	32230 (0.88)	35907 (0.89)	22119 (0.59)
20911 (0.61)	28106 (0.81)	28067 (0.80)	19490 (0.56)	29720 (0.81)	31704 (0.81)	28270 (0.82)	20743 (0.51)	31902 (0.82)	30976 (0.85)	35112 (0.87)	21622 (0.57)
19151 (0.56)	26957 (0.78)	27407 (0.78)	18687 (0.53)	28902 (0.79)	31701 (0.81)	27493 (0.79)	20056 (0.49)	29882 (0.77)	30145 (0.83)	35058 (0.87)	21579 (0.57)
19052 (0.56)	26716 (0.77)	26883 (0.77)	18063 (0.52)	28761 (0.79)	31227 (0.80)	27302 (0.79)	19602 (0.48)	29829 (0.77)	29971 (0.82)	33324 (0.83)	21224 (0.56)
18267 (0.53)	25991 (0.75)	25953 (0.74)	17867 (0.51)	28606 (0.78)	31150 (0.80)	26221 (0.76)	19456 (0.47)	29649 (0.76)	28835 (0.79)	32258 (0.80)	21097 (0.56)
18115 (0.53)	25584 (0.74)	25393 (0.73)	17713 (0.51)	27781 (0.76)	30988 (0.80)	26177 (0.76)	18828 (0.46)	29221 (0.75)	28592 (0.78)	31885 (0.79)	20560 (0.54)
17845 (0.52)	25402 (0.73)	24956 (0.71)	16739 (0.48)	27176 (0.74)	30266 (0.78)	26154 (0.76)	18013 (0.44)	28714 (0.74)	28453 (0.78)	31582 (0.78)	20295 (0.54)
17742 (0.52)	25197 (0.73)	24554 (0.70)	16727 (0.48)	25919 (0.71)	30006 (0.77)	25840 (0.75)	17962 (0.44)	28554 (0.73)	28341 (0.78)	30167 (0.75)	19601 (0.52)
17638 (0.52)	24424 (0.71)	24531 (0.70)	16606 (0.48)	25451 (0.70)	29659 (0.76)	25578 (0.74)	17912 (0.44)	27476 (0.71)	27059 (0.74)	29955 (0.74)	19078 (0.50)
17059 (0.50)	23741 (0.69)	24405 (0.70)	16236 (0.46)	25356 (0.69)	29506 (0.76)	24612 (0.71)	17866 (0.44)	27130 (0.70)	26819 (0.74)	29448 (0.73)	18741 (0.50)
16792 (0.49)	23552 (0.68)	24032 (0.69)	16039 (0.46)	24593 (0.67)	29329 (0.75)	24182 (0.70)	17170 (0.42)	26875 (0.69)	26368 (0.72)	29431 (0.73)	18687 (0.49)
16140 (0.47)	23123 (0.67)	22411 (0.64)	16022 (0.46)	24373 (0.67)	27606 (0.71)	24141 (0.70)	16129 (0.39)	26770 (0.69)	26311 (0.72)	28529 (0.71)	18371 (0.49)
15066 (0.44)	22709 (0.66)	22045 (0.63)	15993 (0.46)	23544 (0.64)	26333 (0.68)	24044 (0.69)	16093 (0.39)	26736 (0.69)	26299 (0.72)	28234 (0.70)	18298 (0.48)
15044 (0.44)	22527 (0.65)	21899 (0.63)	15824 (0.45)	23357 (0.64)	25589 (0.66)	24018 (0.69)	16041 (0.39)	26720 (0.69)	26164 (0.72)	26581 (0.66)	17896 (0.47)
14682 (0.43)	21780 (0.63)	21833 (0.62)	15810 (0.45)	22295 (0.61)	24931 (0.64)	23794 (0.69)	16012 (0.39)	26119 (0.67)	26030 (0.71)	26202 (0.65)	17789 (0.47)
14641 (0.43)	21167 (0.61)	21804 (0.62)	15721 (0.45)	22010 (0.60)	23897 (0.61)	23050 (0.67)	15343 (0.37)	25955 (0.67)	25930 (0.71)	26124 (0.65)	17204 (0.46)
14570 (0.43)	20694 (0.60)	20536 (0.59)	15622 (0.45)	21767 (0.59)	23866 (0.61)	22969 (0.66)	15084 (0.37)	24529 (0.63)	25161 (0.69)	25590 (0.64)	17087 (0.45)
14451 (0.42)	20591 (0.60)	20439 (0.58)	15405 (0.44)	21015 (0.57)	23400 (0.60)	22739 (0.66)	15018 (0.37)	23998 (0.62)	24915 (0.68)	25394 (0.63)	17032 (0.45)
14427 (0.42)	20203 (0.58)	20396 (0.58)	15124 (0.43)	20854 (0.57)	23344 (0.60)	22681 (0.66)	14382 (0.35)	23153 (0.59)	24146 (0.66)	24717 (0.61)	16817 (0.45)
14172 (0.41)	20065 (0.58)	20395 (0.58)	14829 (0.42)	20755 (0.57)	23301 (0.60)	22666 (0.65)	13990 (0.34)	22997 (0.59)	24137 (0.66)	24019 (0.60)	15981 (0.42)
13861 (0.41)	19823 (0.57)	20165 (0.58)	14819 (0.42)	20274 (0.55)	23124 (0.59)	21849 (0.63)	13703 (0.33)	22806 (0.59)	23992 (0.66)	23928 (0.59)	15872 (0.42)
13782 (0.40)	19520 (0.56)	19846 (0.57)	14692 (0.42)	20163 (0.55)	23016 (0.59)	21355 (0.62)	13638 (0.33)	22439 (0.58)	23360 (0.64)	23266 (0.58)	15716 (0.42)
13768 (0.40)	19077 (0.55)	19657 (0.56)	14515 (0.42)	19621 (0.54)	22961 (0.59)	21231 (0.61)	13595 (0.33)	22372 (0.57)	23309 (0.64)	23220 (0.58)	15314 (0.41)
13379 (0.39)	18981 (0.55)	19552 (0.56)	14370 (0.41)	19598 (0.54)	22940 (0.59)	21149 (0.61)	13451 (0.33)	22268 (0.57)	22755 (0.62)	23099 (0.57)	15228 (0.40)
13320 (0.39)	18764 (0.54)	18749 (0.54)	14212 (0.41)	19496 (0.53)	22225 (0.57)	19662 (0.57)	13427 (0.33)	22127 (0.57)	22720 (0.62)	22890 (0.57)	14373 (0.38)
12740 (0.37)	18657 (0.54)	18610 (0.53)	14171 (0.41)	19423 (0.53)	22026 (0.57)	19656 (0.57)	13291 (0.32)	21633 (0.56)	21088 (0.58)	22593 (0.56)	14082 (0.37)
12599 (0.37)	17856 (0.52)	17911 (0.51)	14131 (0.40)	19368 (0.53)	21905 (0.56)	19655 (0.57)	13291 (0.32)	21426 (0.55)	20934 (0.57)	22318 (0.55)	14079 (0.37)
12549 (0.37)	16693 (0.48)	17720 (0.51)	13999 (0.40)	19327 (0.53)	21529 (0.55)	19223 (0.56)	13203 (0.32)	21388 (0.55)	20264 (0.56)	22264 (0.55)	14068 (0.37)
12324 (0.36)	16494 (0.48)	17567 (0.50)	13671 (0.39)	19274 (0.53)	21285 (0.55)	19148 (0.55)	13120 (0.32)	21284 (0.55)	20077 (0.55)	22153 (0.55)	13792 (0.37)
12153 (0.36)	16083 (0.47)	17545 (0.50)	13540 (0.39)	19179 (0.52)	20781 (0.53)	18260 (0.53)	13030 (0.32)	21065 (0.54)	19825 (0.54)	21784 (0.54)	13739 (0.36)
12149 (0.36)	16006 (0.46)	17291 (0.49)	13420 (0.38)	19066 (0.52)	20774 (0.53)	18065 (0.52)	12886 (0.31)	20903 (0.54)	19811 (0.54)	21716 (0.54)	13695 (0.36)
11970 (0.35)	15788 (0.46)	17131 (0.49)	13374 (0.38)	19064 (0.52)	20466 (0.53)	17789 (0.51)	12599 (0.31)	20517 (0.53)	19611 (0.54)	21695 (0.54)	13669 (0.36)
11841 (0.35)	15675 (0.45)	16921 (0.48)	13181 (0.38)	18786 (0.51)	20374 (0.52)	17297 (0.50)	12450 (0.30)	20176 (0.52)	19328 (0.53)	21505 (0.53)	13641 (0.36)
11820 (0.35)	15416 (0.45)	16667 (0.48)	13112 (0.38)	18488 (0.51)	20118 (0.52)	16952 (0.49)	12118 (0.30)	20131 (0.52)	18537 (0.51)	21102 (0.52)	13519 (0.36)
11818 (0.35)	15213 (0.44)	16321 (0.47)	12698 (0.36)	18460 (0.50)	19225 (0.49)	16855 (0.49)	11603 (0.28)	19956 (0.51)	18120 (0.50)	20779 (0.52)	13335 (0.35)
11795 (0.34)	15028 (0.43)	15976 (0.46)	12218 (0.35)	18090 (0.49)	19082 (0.49)	16654 (0.48)	11534 (0.28)	19142 (0.49)	16591 (0.45)	20701 (0.51)	13182 (0.35)
11734 (0.34)	14969 (0.43)	15839 (0.45)	12122 (0.35)	17941 (0.49)	19012 (0.49)	16500 (0.48)	11453 (0.28)	18351 (0.47)	16361 (0.45)	20347 (0.51)	12683 (0.34)
11706 (0.34)	14906 (0.43)	15154 (0.43)	11974 (0.34)	17858 (0.49)	18891 (0.48)	16358 (0.47)	11183 (0.27)	18191 (0.47)	16252 (0.45)	20085 (0.50)	12676 (0.34)
11229 (0.33)	14203 (0.41)	15074 (0.43)	11920 (0.34)	17258 (0.47)	18547 (0.48)	16162 (0.47)	11177 (0.27)	17256 (0.44)	16227 (0.44)	19876 (0.49)	12504 (0.33)
10835 (0.32)	14158 (0.41)	15051 (0.43)	11895 (0.34)	16557 (0.45)	18538 (0.48)	16077 (0.46)	10822 (0.26)	16978 (0.44)	15885 (0.44)	19581 (0.49)	12249 (0.32)
10726 (0.31)	13997 (0.40)	14474 (0.41)	11789 (0.34)	16306 (0.45)	18281 (0.47)	15898 (0.46)	10801 (0.26)	16220 (0.42)	15787 (0.43)	19379 (0.48)	12166 (0.32)
10586 (0.31)	13854 (0.40)	14134 (0.40)	11239 (0.32)	16234 (0.44)	18259 (0.47)	15828 (0.46)	10778 (0.26)	15149 (0.39)	15598 (0.43)	18836 (0.47)	12104 (0.32)
10536 (0.31)	13848 (0.40)	14128 (0.40)	11094 (0.32)	15497 (0.42)	18147 (0.47)	15423 (0.45)	10705 (0.26)	15051 (0.39)	15477 (0.42)	18743 (0.47)	12000 (0.32)
10334 (0.30)	13749 (0.40)	14022 (0.40)	10934 (0.31)	15305 (0.42)	17675 (0.45)	15414 (0.45)	10672 (0.26)	14762 (0.38)	15359 (0.42)	18336 (0.46)	11493 (0.30)
10242 (0.30)	13601 (0.39)	13412 (0.38)	10879 (0.31)	14820 (0.40)	17394 (0.45)	15400 (0.44)	10517 (0.26)	14653 (0.38)	14974 (0.41)	17105 (0.42)	11391 (0.30)
9955 (0.29)	13567 (0.39)	13259 (0.38)	10705 (0.31)	14762 (0.40)	17165 (0.44)	15253 (0.44)	10429 (0.25)	14169 (0.36)	14631 (0.40)	17057 (0.42)	11267 (0.30)
9697 (0.28)	13191 (0.38)	13177 (0.38)	10345 (0.30)	14650 (0.40)	17163 (0.44)	14635 (0.42)	10213 (0.25)	14138 (0.36)	14501 (0.40)	16757 (0.42)	11114 (0.29)
9604 (0.28)	13169 (0.38)	12637 (0.36)	10267 (0.29)	14547 (0.40)	16936 (0.43)	14595 (0.42)	9834 (0.24)	13468 (0.35)	14426 (0.40)	16543 (0.41)	10843 (0.29)
9405 (0.27)	13075 (0.38)	12603 (0.36)	10249 (0.29)	14534 (0.40)	16827 (0.43)	13941 (0.40)	9746 (0.24)	13442 (0.35)	14272 (0.39)	16523 (0.41)	10805 (0.29)
9199 (0.27)	12238 (0.35)	12399 (0.35)	10125 (0.29)	14391 (0.39)	16739 (0.43)	13850 (0.40)	9674 (0.24)	13399 (0.34)	14108 (0.39)	16430 (0.41)	10738 (0.28)
9190 (0.27)	12138 (0.35)	12322 (0.35)	10100 (0.29)	14294 (0.39)	15980 (0.41)	13847 (0.40)	9651 (0.24)	12741 (0.33)	13979 (0.38)	16077 (0.40)	10678 (0.28)
8865 (0.26)	12055 (0.35)	12287 (0.35)	10085 (0.29)	13728 (0.38)	15893 (0.41)	13776 (0.40)	9581 (0.23)	12611 (0.32)	13937 (0.38)	16031 (0.40)	10303 (0.27)
8744 (0.26)	11741 (0.34)	12055 (0.34)	9960 (0.29)	13721 (0.37)	15803 (0.41)	13279 (0.38)	9576 (0.23)	12481 (0.32)	13768 (0.38)	16006 (0.40)	10204 (0.27)
8609 (0.25)	11303 (0.33)	11817 (0.34)	9931 (0.28)	12791 (0.35)	15761 (0.40)	13231 (0.38)	9462 (0.23)	12173 (0.31)	13722 (0.38)	15985 (0.40)	10167 (0.27)
8447 (0.25)	11101 (0.32)	11530 (0.33)	9797 (0.28)	12576 (0.34)	15639 (0.40)	13054 (0.38)	9381 (0.23)	12017 (0.31)	13638 (0.37)	15216 (0.38)	10076 (0.27)
8401 (0.25)	11030 (0.32)	11325 (0.32)	9381 (0.27)	12510 (0.34)	15113 (0.39)	12599 (0.36)	8929 (0.22)	12013 (0.31)	13094 (0.36)	14741 (0.37)	9986 (0.26)
8358 (0.24)	10926 (0.32)	10909 (0.31)	9292 (0.27)	12433 (0.34)	14727 (0.38)	12539 (0.36)	8919 (0.22)	11843 (0.30)	12999 (0.36)	14673 (0.36)	9961 (0.26)
8259 (0.24)	10920 (0.32)	10871 (0.31)	9115 (0.26)	12313 (0.34)	14538 (0.37)	12456 (0.36)	8897 (0.22)	11778 (0.30)	12913 (0.35)	14605 (0.36)	9841 (0.26)
8215 (0.24)	10776 (0.31)	10786 (0.31)	9083 (0.26)	12142 (0.33)	14231 (0.37)	12424 (0.36)	8734 (0.21)	11492 (0.30)	12474 (0.34)	14406 (0.36)	9314 (0.25)
7888 (0.23)	10494 (0.30)	10650 (0.30)	8874 (0.25)	12081 (0.33)	13910 (0.36)	12350 (0.36)	8554 (0.21)	11492 (0.30)	12445 (0.34)	14379 (0.36)	9183 (0.24)
7816 (0.23)	10307 (0.30)	10593 (0.30)	8767 (0.25)	12054 (0.33)	13549 (0.35)	11930 (0.34)	8496 (0.21)	11419 (0.29)	12268 (0.34)	14234 (0.35)	8825 (0.23)
7810 (0.23)	10041 (0.29)	10317 (0.29)	8547 (0.24)	11726 (0.32)	13541 (0.35)	11914 (0.34)	8332 (0.20)	11283 (0.29)	11889 (0.33)	14002 (0.35)	8759 (0.23)
7616 (0.22)	10008 (0.29)	10072 (0.29)	8492 (0.24)	11373 (0.31)	13283 (0.34)	11580 (0.33)	8300 (0.20)	11280 (0.29)	11529 (0.32)	13802 (0.34)	8469 (0.22)
7512 (0.22)	9946 (0.29)	9769 (0.28)	8321 (0.24)	11244 (0.31)	12192 (0.31)	11015 (0.32)	8255 (0.20)	11140 (0.29)	11471 (0.31)	13416 (0.33)	8357 (0.22)
7417 (0.22)	9553 (0.28)	9731 (0.28)	8251 (0.24)	11186 (0.31)	11539 (0.30)	10910 (0.32)	8148 (0.20)	10560 (0.27)	11412 (0.31)	13336 (0.33)	8325 (0.22)
7240 (0.21)	9314 (0.27)	9648 (0.28)	8140 (0.23)	11105 (0.30)	11452 (0.29)	10655 (0.31)	8082 (0.20)	10346 (0.27)	11233 (0.31)	13208 (0.33)	7838 (0.21)
7214 (0.21)	9298 (0.27)	9335 (0.27)	7834 (0.22)	11001 (0.30)	10537 (0.27)	10467 (0.30)	7677 (0.19)	10293 (0.26)	10872 (0.30)	13008 (0.32)	7749 (0.21)
6952 (0.20)	9256 (0.27)	9257 (0.26)	7790 (0.22)	10960 (0.30)	10363 (0.27)	10455 (0.30)	7566 (0.18)	10011 (0.26)	10818 (0.30)	12134 (0.30)	7694 (0.20)
6913 (0.20)	9164 (0.27)	9253 (0.26)	7699 (0.22)	10859 (0.30)	10203 (0.26)	9915 (0.29)	7542 (0.18)	9614 (0.25)	10547 (0.29)	12040 (0.30)	7576 (0.20)
6877 (0.20)	9015 (0.26)	9131 (0.26)	7398 (0.21)	10819 (0.30)	10181 (0.26)	9551 (0.28)	7539 (0.18)	9276 (0.24)	10480 (0.29)	11630 (0.29)	7534 (0.20)
6818 (0.20)	8941 (0.26)	9126 (0.26)	7288 (0.21)	10455 (0.29)	9761 (0.25)	9188 (0.27)	7527 (0.18)	8466 (0.22)	10373 (0.28)	11628 (0.29)	7429 (0.20)
6734 (0.20)	8777 (0.25)	9028 (0.26)	7218 (0.21)	10306 (0.28)	9654 (0.25)	9051 (0.26)	7488 (0.18)	8429 (0.22)	10252 (0.28)	11315 (0.28)	7300 (0.19)
6729 (0.20)	8589 (0.25)	8662 (0.25)	7125 (0.20)	10279 (0.28)	9400 (0.24)	8792 (0.25)	7464 (0.18)	7849 (0.20)	9879 (0.27)	11021 (0.27)	7156 (0.19)
6702 (0.20)	8531 (0.25)	8536 (0.24)	6988 (0.20)	10268 (0.28)	8931 (0.23)	8763 (0.25)	7441 (0.18)	7805 (0.20)	9359 (0.26)	10849 (0.27)	6892 (0.18)
6499 (0.19)	8419 (0.24)	8492 (0.24)	6952 (0.20)	10267 (0.28)	8848 (0.23)	8686 (0.25)	7398 (0.18)	7714 (0.20)	9113 (0.25)	10683 (0.27)	6804 (0.18)
6396 (0.19)	8267 (0.24)	8478 (0.24)	6867 (0.20)	10192 (0.28)	8689 (0.22)	8571 (0.25)	7203 (0.18)	7642 (0.20)	8781 (0.24)	10467 (0.26)	6780 (0.18)
6258 (0.18)	7559 (0.22)	8290 (0.24)	6796 (0.19)	9824 (0.27)	8467 (0.22)	8547 (0.25)	6892 (0.17)	7547 (0.19)	8524 (0.23)	10126 (0.25)	6433 (0.17)
6171 (0.18)	7533 (0.22)	8283 (0.24)	6768 (0.19)	9758 (0.27)	8109 (0.21)	8171 (0.24)	6583 (0.16)	7211 (0.19)	8416 (0.23)	9522 (0.24)	6234 (0.16)
6146 (0.18)	7031 (0.20)	8166 (0.23)	6675 (0.19)	9706 (0.27)	7861 (0.20)	8027 (0.23)	6565 (0.16)	7180 (0.18)	8349 (0.23)	9499 (0.24)	6110 (0.16)
6005 (0.18)	6709 (0.19)	8162 (0.23)	6554 (0.19)	9677 (0.26)	7856 (0.20)	7912 (0.23)	6509 (0.16)	7054 (0.18)	8276 (0.23)	9494 (0.24)	6008 (0.16)
5915 (0.17)	6549 (0.19)	8098 (0.23)	6539 (0.19)	9668 (0.26)	7738 (0.20)	7804 (0.23)	6480 (0.16)	6909 (0.18)	8180 (0.22)	9098 (0.23)	5837 (0.15)
5836 (0.17)	6480 (0.19)	8097 (0.23)	6522 (0.19)	9608 (0.26)	7008 (0.18)	7658 (0.22)	6445 (0.16)	6619 (0.17)	7832 (0.21)	8960 (0.22)	5789 (0.15)
5796 (0.17)	6421 (0.19)	7905 (0.23)	6419 (0.18)	8927 (0.24)	6762 (0.17)	7506 (0.22)	6420 (0.16)	6588 (0.17)	7651 (0.21)	8474 (0.21)	5785 (0.15)
5722 (0.17)	6029 (0.17)	7878 (0.23)	6389 (0.18)	8889 (0.24)	6623 (0.17)	7495 (0.22)	6389 (0.16)	6546 (0.17)	7534 (0.21)	8396 (0.21)	5778 (0.15)
5704 (0.17)	5865 (0.17)	7740 (0.22)	6348 (0.18)	8874 (0.24)	6617 (0.17)	7273 (0.21)	6192 (0.15)	6443 (0.17)	7437 (0.20)	8371 (0.21)	5705 (0.15)
5664 (0.17)	5837 (0.17)	7348 (0.21)	6193 (0.18)	8843 (0.24)	6462 (0.17)	7144 (0.21)	6144 (0.15)	6280 (0.16)	7386 (0.20)	8357 (0.21)	5558 (0.15)
5625 (0.16)	5560 (0.16)	7335 (0.21)	6182 (0.18)	8802 (0.24)	6262 (0.16)	7080 (0.20)	5965 (0.15)	6253 (0.16)	6914 (0.19)	8353 (0.21)	5418 (0.14)
5553 (0.16)	5542 (0.16)	7313 (0.21)	6176 (0.18)	8782 (0.24)	6064 (0.16)	7035 (0.20)	5905 (0.14)	5935 (0.15)	6671 (0.18)	8148 (0.20)	5312 (0.14)
5522 (0.16)	5533 (0.16)	7162 (0.20)	6141 (0.18)	8601 (0.24)	5886 (0.15)	6995 (0.20)	5899 (0.14)	5901 (0.15)	6472 (0.18)	8113 (0.20)	5261 (0.14)
5342 (0.16)	5366 (0.16)	7124 (0.20)	6094 (0.17)	8426 (0.23)	5717 (0.15)	6493 (0.19)	5898 (0.14)	5794 (0.15)	6286 (0.17)	8079 (0.20)	5171 (0.14)
5313 (0.16)	5284 (0.15)	7066 (0.20)	5953 (0.17)	8349 (0.23)	5513 (0.14)	6431 (0.19)	5897 (0.14)	5718 (0.15)	6148 (0.17)	8034 (0.20)	5145 (0.14)
5222 (0.15)	5265 (0.15)	6603 (0.19)	5898 (0.17)	8307 (0.23)	5438 (0.14)	6429 (0.19)	5789 (0.14)	5661 (0.15)	6139 (0.17)	7749 (0.19)	5122 (0.14)
5200 (0.15)	5151 (0.15)	6486 (0.19)	5890 (0.17)	8151 (0.22)	5341 (0.14)	6224 (0.18)	5785 (0.14)	5649 (0.15)	6107 (0.17)	7539 (0.19)	5096 (0.13)
5190 (0.15)	4816 (0.14)	6239 (0.18)	5863 (0.17)	8125 (0.22)	5284 (0.14)	5985 (0.17)	5516 (0.13)	5646 (0.15)	6027 (0.17)	6970 (0.17)	5066 (0.13)
5186 (0.15)	4732 (0.14)	6161 (0.18)	5761 (0.16)	8089 (0.22)	5202 (0.13)	5774 (0.17)	5513 (0.13)	5520 (0.14)	5740 (0.16)	6898 (0.17)	4824 (0.13)
4951 (0.14)	4705 (0.14)	6138 (0.18)	5635 (0.16)	8029 (0.22)	5172 (0.13)	5545 (0.16)	5314 (0.13)	5326 (0.14)	5605 (0.15)	5664 (0.14)	4809 (0.13)
4677 (0.14)	4655 (0.13)	6075 (0.17)	5526 (0.16)	7997 (0.22)	5130 (0.13)	4900 (0.14)	5241 (0.13)	5285 (0.14)	5003 (0.14)	5638 (0.14)	4756 (0.13)
4630 (0.14)	4502 (0.13)	6058 (0.17)	5519 (0.16)	7876 (0.22)	5128 (0.13)	4881 (0.14)	5191 (0.13)	5158 (0.13)	4951 (0.14)	5574 (0.14)	4463 (0.12)
4610 (0.13)	4389 (0.13)	5767 (0.16)	5456 (0.16)	7838 (0.21)	4911 (0.13)	4870 (0.14)	5010 (0.12)	5109 (0.13)	4898 (0.13)	5242 (0.13)	4232 (0.11)
4587 (0.13)	4355 (0.13)	5332 (0.15)	5455 (0.16)	7821 (0.21)	4652 (0.12)	4853 (0.14)	4979 (0.12)	5005 (0.13)	4882 (0.13)	5234 (0.13)	4205 (0.11)
4545 (0.13)	4340 (0.13)	5063 (0.15)	5430 (0.16)	7803 (0.21)	4568 (0.12)	4499 (0.13)	4968 (0.12)	4823 (0.12)	4507 (0.12)	5118 (0.13)	4126 (0.11)
4320 (0.13)	4290 (0.12)	5049 (0.14)	5384 (0.15)	7514 (0.21)	4539 (0.12)	4463 (0.13)	4943 (0.12)	4723 (0.12)	4456 (0.12)	5068 (0.13)	4020 (0.11)
4211 (0.12)	4231 (0.12)	4938 (0.14)	5353 (0.15)	7397 (0.20)	4513 (0.12)	4063 (0.12)	4923 (0.12)	4711 (0.12)	4390 (0.12)	5018 (0.12)	4002 (0.11)
4164 (0.12)	4230 (0.12)	4862 (0.14)	5348 (0.15)	7323 (0.20)	4513 (0.12)	3769 (0.11)	4883 (0.12)	4280 (0.11)	4291 (0.12)	4723 (0.12)	3960 (0.10)
4155 (0.12)	4149 (0.12)	4825 (0.14)	5320 (0.15)	7169 (0.20)	4412 (0.11)	3679 (0.11)	4821 (0.12)	4025 (0.10)	4163 (0.11)	4644 (0.12)	3928 (0.10)
4076 (0.12)	4027 (0.12)	4771 (0.14)	5084 (0.15)	7140 (0.20)	4329 (0.11)	3651 (0.11)	4694 (0.11)	3752 (0.10)	4044 (0.11)	4480 (0.11)	3834 (0.10)
4013 (0.12)	3995 (0.12)	4682 (0.14)	5045 (0.14)	7056 (0.19)	4026 (0.10)	3608 (0.10)	4623 (0.11)	3749 (0.10)	3855 (0.11)	4364 (0.11)	3826 (0.10)
4005 (0.12)	3749 (0.11)	4519 (0.13)	4997 (0.14)	6956 (0.19)	4004 (0.10)	3425 (0.10)	4600 (0.11)	3717 (0.10)	3784 (0.10)	4356 (0.11)	3683 (0.10)
4005 (0.12)	3409 (0.10)	4518 (0.13)	4752 (0.14)	6183 (0.17)	3952 (0.10)	3407 (0.10)	4530 (0.11)	3697 (0.09)	3634 (0.10)	4348 (0.11)	3649 (0.10)
3908 (0.11)	3306 (0.10)	4479 (0.13)	4689 (0.13)	6076 (0.17)	3947 (0.10)	3274 (0.09)	4461 (0.11)	3649 (0.09)	3617 (0.10)	4172 (0.10)	3568 (0.09)
3816 (0.11)	3131 (0.09)	4467 (0.13)	4470 (0.13)	6028 (0.16)	3933 (0.10)	3243 (0.09)	4335 (0.11)	3550 (0.09)	3605 (0.10)	4134 (0.10)	3393 (0.09)
3761 (0.11)	3116 (0.09)	4445 (0.13)	4437 (0.13)	5986 (0.16)	3898 (0.10)	3124 (0.09)	4150 (0.10)	3442 (0.09)	3603 (0.10)	3879 (0.10)	3209 (0.08)
3645 (0.11)	3076 (0.09)	4048 (0.12)	4297 (0.12)	5971 (0.16)	3837 (0.10)	3070 (0.09)	4082 (0.10)	3117 (0.08)	3495 (0.10)	3843 (0.10)	3125 (0.08)
3613 (0.11)	2852 (0.08)	4017 (0.11)	4201 (0.12)	5970 (0.16)	3801 (0.10)	3004 (0.09)	4036 (0.10)	2984 (0.08)	3486 (0.10)	3822 (0.09)	3075 (0.08)
3556 (0.10)	2815 (0.08)	3896 (0.11)	4181 (0.12)	5918 (0.16)	3600 (0.09)	2923 (0.08)	3927 (0.10)	2903 (0.07)	3421 (0.09)	3533 (0.09)	3048 (0.08)
3453 (0.10)	2761 (0.08)	3855 (0.11)	3833 (0.11)	5747 (0.16)	3515 (0.09)	2901 (0.08)	3867 (0.09)	2893 (0.07)	3408 (0.09)	3524 (0.09)	2972 (0.08)
3440 (0.10)	2752 (0.08)	3805 (0.11)	3765 (0.11)	5680 (0.16)	3387 (0.09)	2883 (0.08)	3754 (0.09)	2890 (0.07)	3231 (0.09)	3509 (0.09)	2857 (0.08)
3342 (0.10)	2698 (0.08)	3771 (0.11)	3755 (0.11)	5523 (0.15)	3333 (0.09)	2818 (0.08)	3711 (0.09)	2876 (0.07)	3105 (0.09)	3445 (0.09)	2796 (0.07)
3278 (0.10)	2595 (0.08)	3752 (0.11)	3739 (0.11)	5452 (0.15)	3323 (0.09)	2735 (0.08)	3701 (0.09)	2852 (0.07)	3088 (0.08)	3218 (0.08)	2760 (0.07)
3194 (0.09)	2539 (0.07)	3552 (0.10)	3456 (0.10)	5418 (0.15)	3258 (0.08)	2586 (0.07)	3610 (0.09)	2825 (0.07)	3066 (0.08)	3211 (0.08)	2553 (0.07)
3121 (0.09)	2528 (0.07)	3485 (0.10)	3386 (0.10)	5404 (0.15)	3189 (0.08)	2405 (0.07)	3603 (0.09)	2816 (0.07)	3039 (0.08)	3137 (0.08)	2517 (0.07)
2993 (0.09)	2468 (0.07)	3463 (0.10)	3352 (0.10)	5111 (0.14)	3185 (0.08)	2361 (0.07)	3553 (0.09)	2807 (0.07)	2854 (0.08)	3112 (0.08)	2510 (0.07)
2969 (0.09)	2320 (0.07)	3442 (0.10)	3280 (0.09)	5067 (0.14)	3066 (0.08)	2332 (0.07)	3530 (0.09)	2720 (0.07)	2752 (0.08)	3102 (0.08)	2468 (0.07)
2963 (0.09)	2308 (0.07)	3315 (0.09)	3277 (0.09)	4689 (0.13)	2982 (0.08)	2292 (0.07)	3451 (0.08)	2692 (0.07)	2686 (0.07)	2924 (0.07)	2447 (0.06)
2945 (0.09)	2170 (0.06)	3231 (0.09)	3208 (0.09)	4688 (0.13)	2893 (0.07)	2216 (0.06)	3451 (0.08)	2549 (0.07)	2487 (0.07)	2904 (0.07)	2443 (0.06)
2796 (0.08)	2099 (0.06)	3142 (0.09)	3115 (0.09)	4686 (0.13)	2859 (0.07)	2138 (0.06)	3377 (0.08)	2518 (0.06)	2314 (0.06)	2859 (0.07)	2374 (0.06)
2632 (0.08)	2075 (0.06)	3096 (0.09)	3090 (0.09)	4648 (0.13)	2709 (0.07)	2120 (0.06)	3300 (0.08)	2505 (0.06)	2274 (0.06)	2856 (0.07)	2306 (0.06)
2496 (0.07)	2025 (0.06)	3057 (0.09)	3055 (0.09)	4642 (0.13)	2704 (0.07)	2066 (0.06)	3150 (0.08)	2398 (0.06)	2225 (0.06)	2800 (0.07)	2209 (0.06)
2454 (0.07)	1970 (0.06)	3049 (0.09)	3050 (0.09)	4443 (0.12)	2658 (0.07)	1910 (0.06)	3048 (0.07)	2081 (0.05)	2209 (0.06)	2799 (0.07)	1910 (0.05)
2453 (0.07)	1964 (0.06)	3042 (0.09)	2839 (0.08)	4428 (0.12)	2552 (0.07)	1896 (0.05)	2983 (0.07)	1843 (0.05)	2209 (0.06)	2651 (0.07)	1881 (0.05)
2433 (0.07)	1870 (0.05)	2979 (0.09)	2793 (0.08)	4197 (0.11)	2548 (0.07)	1874 (0.05)	2979 (0.07)	1814 (0.05)	2127 (0.06)	2631 (0.07)	1821 (0.05)
2399 (0.07)	1814 (0.05)	2781 (0.08)	2776 (0.08)	4114 (0.11)	2538 (0.07)	1840 (0.05)	2954 (0.07)	1798 (0.05)	2113 (0.06)	2577 (0.06)	1696 (0.04)
2395 (0.07)	1804 (0.05)	2734 (0.08)	2689 (0.08)	4003 (0.11)	2515 (0.06)	1830 (0.05)	2859 (0.07)	1794 (0.05)	2070 (0.06)	2567 (0.06)	1657 (0.04)
2372 (0.07)	1787 (0.05)	2705 (0.08)	2584 (0.07)	3939 (0.11)	2289 (0.06)	1796 (0.05)	2814 (0.07)	1758 (0.05)	2069 (0.06)	2516 (0.06)	1654 (0.04)
2302 (0.07)	1768 (0.05)	2694 (0.08)	2581 (0.07)	3930 (0.11)	2269 (0.06)	1745 (0.05)	2731 (0.07)	1660 (0.04)	2024 (0.06)	2384 (0.06)	1650 (0.04)
2177 (0.06)	1763 (0.05)	2630 (0.08)	2511 (0.07)	3893 (0.11)	2157 (0.06)	1684 (0.05)	2644 (0.06)	1595 (0.04)	1947 (0.05)	2379 (0.06)	1637 (0.04)
2059 (0.06)	1755 (0.05)	2562 (0.07)	2356 (0.07)	3720 (0.10)	2125 (0.05)	1659 (0.05)	2597 (0.06)	1567 (0.04)	1935 (0.05)	2339 (0.06)	1603 (0.04)
2033 (0.06)	1708 (0.05)	2351 (0.07)	2354 (0.07)	3694 (0.10)	2107 (0.05)	1568 (0.05)	2597 (0.06)	1541 (0.04)	1881 (0.05)	2338 (0.06)	1577 (0.04)
2010 (0.06)	1586 (0.05)	2263 (0.06)	2331 (0.07)	3676 (0.10)	2020 (0.05)	1563 (0.05)	2475 (0.06)	1507 (0.04)	1764 (0.05)	2247 (0.06)	1528 (0.04)
1997 (0.06)	1504 (0.04)	2238 (0.06)	2157 (0.06)	3672 (0.10)	1998 (0.05)	1561 (0.05)	2438 (0.06)	1503 (0.04)	1689 (0.05)	2171 (0.05)	1495 (0.04)
1991 (0.06)	1496 (0.04)	2225 (0.06)	2138 (0.06)	3630 (0.10)	1920 (0.05)	1546 (0.04)	2427 (0.06)	1490 (0.04)	1683 (0.05)	2169 (0.05)	1434 (0.04)
1987 (0.06)	1366 (0.04)	2203 (0.06)	2102 (0.06)	3597 (0.10)	1845 (0.05)	1499 (0.04)	2332 (0.06)	1473 (0.04)	1603 (0.04)	2129 (0.05)	1396 (0.04)
1974 (0.06)	1357 (0.04)	2165 (0.06)	2039 (0.06)	3404 (0.09)	1804 (0.05)	1489 (0.04)	2327 (0.06)	1441 (0.04)	1592 (0.04)	2061 (0.05)	1328 (0.04)
1961 (0.06)	1292 (0.04)	2109 (0.06)	1998 (0.06)	3384 (0.09)	1737 (0.04)	1485 (0.04)	2303 (0.06)	1419 (0.04)	1553 (0.04)	2050 (0.05)	1328 (0.04)
1897 (0.06)	1251 (0.04)	2106 (0.06)	1988 (0.06)	3330 (0.09)	1704 (0.04)	1440 (0.04)	2300 (0.06)	1339 (0.03)	1528 (0.04)	1901 (0.05)	1290 (0.03)
1884 (0.06)	1150 (0.03)	2068 (0.06)	1836 (0.05)	3244 (0.09)	1653 (0.04)	1306 (0.04)	2260 (0.06)	1307 (0.03)	1461 (0.04)	1892 (0.05)	1262 (0.03)
1856 (0.05)	1149 (0.03)	2045 (0.06)	1799 (0.05)	3038 (0.08)	1652 (0.04)	1276 (0.04)	2232 (0.05)	1289 (0.03)	1446 (0.04)	1887 (0.05)	1255 (0.03)
1756 (0.05)	1147 (0.03)	2041 (0.06)	1745 (0.05)	2968 (0.08)	1643 (0.04)	1259 (0.04)	2222 (0.05)	1277 (0.03)	1441 (0.04)	1882 (0.05)	1247 (0.03)
1704 (0.05)	1138 (0.03)	1948 (0.06)	1717 (0.05)	2947 (0.08)	1575 (0.04)	1259 (0.04)	2012 (0.05)	1244 (0.03)	1435 (0.04)	1872 (0.05)	1161 (0.03)
1537 (0.04)	1126 (0.03)	1919 (0.05)	1655 (0.05)	2892 (0.08)	1467 (0.04)	1233 (0.04)	1966 (0.05)	1221 (0.03)	1392 (0.04)	1812 (0.05)	1146 (0.03)
1401 (0.04)	1114 (0.03)	1916 (0.05)	1599 (0.05)	2875 (0.08)	1421 (0.04)	1195 (0.03)	1954 (0.05)	1173 (0.03)	1346 (0.04)	1798 (0.04)	1144 (0.03)
1391 (0.04)	1109 (0.03)	1874 (0.05)	1597 (0.05)	2874 (0.08)	1395 (0.04)	1168 (0.03)	1708 (0.04)	1074 (0.03)	1301 (0.04)	1774 (0.04)	1138 (0.03)
1358 (0.04)	1073 (0.03)	1810 (0.05)	1459 (0.04)	2815 (0.08)	1349 (0.03)	1146 (0.03)	1682 (0.04)	1071 (0.03)	1282 (0.04)	1687 (0.04)	1073 (0.03)
1313 (0.04)	1047 (0.03)	1805 (0.05)	1453 (0.04)	2804 (0.08)	1328 (0.03)	1125 (0.03)	1677 (0.04)	1064 (0.03)	1276 (0.03)	1600 (0.04)	1065 (0.03)
1277 (0.04)	1038 (0.03)	1783 (0.05)	1429 (0.04)	2774 (0.08)	1246 (0.03)	1102 (0.03)	1659 (0.04)	1050 (0.03)	1269 (0.03)	1515 (0.04)	1061 (0.03)
1242 (0.04)	976 (0.03)	1779 (0.05)	1368 (0.04)	2773 (0.08)	1188 (0.03)	1090 (0.03)	1601 (0.04)	1030 (0.03)	1266 (0.03)	1432 (0.04)	1058 (0.03)
1187 (0.03)	968 (0.03)	1597 (0.05)	1340 (0.04)	2728 (0.07)	1133 (0.03)	1070 (0.03)	1599 (0.04)	995 (0.03)	1233 (0.03)	1373 (0.03)	1056 (0.03)
1105 (0.03)	868 (0.03)	1569 (0.04)	1322 (0.04)	2684 (0.07)	1118 (0.03)	1033 (0.03)	1553 (0.04)	924 (0.02)	1228 (0.03)	1341 (0.03)	1025 (0.03)
1091 (0.03)	867 (0.03)	1568 (0.04)	1271 (0.04)	2560 (0.07)	1108 (0.03)	1014 (0.03)	1513 (0.04)	858 (0.02)	1144 (0.03)	1295 (0.03)	1013 (0.03)
1052 (0.03)	746 (0.02)	1549 (0.04)	1171 (0.03)	2506 (0.07)	1067 (0.03)	972 (0.03)	1487 (0.04)	796 (0.02)	1132 (0.03)	1267 (0.03)	989 (0.03)
978 (0.03)	741 (0.02)	1547 (0.04)	1127 (0.03)	2498 (0.07)	999 (0.03)	951 (0.03)	1415 (0.03)	794 (0.02)	1028 (0.03)	1217 (0.03)	989 (0.03)
955 (0.03)	706 (0.02)	1529 (0.04)	1061 (0.03)	2482 (0.07)	944 (0.02)	919 (0.03)	1378 (0.03)	767 (0.02)	925 (0.03)	1163 (0.03)	989 (0.03)
891 (0.03)	700 (0.02)	1512 (0.04)	1056 (0.03)	2435 (0.07)	909 (0.02)	841 (0.02)	1309 (0.03)	703 (0.02)	857 (0.02)	1108 (0.03)	983 (0.03)
848 (0.02)	659 (0.02)	1508 (0.04)	1052 (0.03)	2393 (0.07)	889 (0.02)	820 (0.02)	1299 (0.03)	694 (0.02)	853 (0.02)	1108 (0.03)	914 (0.02)
840 (0.02)	651 (0.02)	1495 (0.04)	1042 (0.03)	2375 (0.06)	887 (0.02)	801 (0.02)	1269 (0.03)	662 (0.02)	820 (0.02)	1087 (0.03)	892 (0.02)
799 (0.02)	616 (0.02)	1434 (0.04)	952 (0.03)	2294 (0.06)	871 (0.02)	800 (0.02)	1245 (0.03)	636 (0.02)	818 (0.02)	1079 (0.03)	876 (0.02)
758 (0.02)	599 (0.02)	1390 (0.04)	947 (0.03)	2230 (0.06)	839 (0.02)	736 (0.02)	1242 (0.03)	617 (0.02)	815 (0.02)	1050 (0.03)	861 (0.02)
747 (0.02)	599 (0.02)	1388 (0.04)	921 (0.03)	2154 (0.06)	836 (0.02)	721 (0.02)	1085 (0.03)	597 (0.02)	811 (0.02)	1040 (0.03)	855 (0.02)
747 (0.02)	584 (0.02)	1372 (0.04)	843 (0.02)	2152 (0.06)	814 (0.02)	697 (0.02)	1079 (0.03)	591 (0.02)	761 (0.02)	982 (0.02)	851 (0.02)
681 (0.02)	568 (0.02)	1349 (0.04)	815 (0.02)	2150 (0.06)	790 (0.02)	654 (0.02)	1069 (0.03)	580 (0.01)	756 (0.02)	954 (0.02)	836 (0.02)
668 (0.02)	548 (0.02)	1311 (0.04)	803 (0.02)	2103 (0.06)	786 (0.02)	640 (0.02)	1066 (0.03)	519 (0.01)	733 (0.02)	860 (0.02)	829 (0.02)
660 (0.02)	545 (0.02)	1252 (0.04)	759 (0.02)	2057 (0.06)	786 (0.02)	614 (0.02)	1045 (0.03)	470 (0.01)	673 (0.02)	857 (0.02)	803 (0.02)
600 (0.02)	510 (0.01)	1225 (0.04)	753 (0.02)	1900 (0.05)	772 (0.02)	576 (0.02)	1037 (0.03)	432 (0.01)	583 (0.02)	810 (0.02)	794 (0.02)
593 (0.02)	441 (0.01)	1134 (0.03)	729 (0.02)	1853 (0.05)	754 (0.02)	561 (0.02)	1010 (0.02)	411 (0.01)	466 (0.01)	803 (0.02)	773 (0.02)
578 (0.02)	441 (0.01)	1106 (0.03)	704 (0.02)	1779 (0.05)	739 (0.02)	559 (0.02)	983 (0.02)	402 (0.01)	448 (0.01)	787 (0.02)	765 (0.02)
573 (0.02)	438 (0.01)	1101 (0.03)	701 (0.02)	1708 (0.05)	696 (0.02)	533 (0.02)	976 (0.02)	397 (0.01)	435 (0.01)	736 (0.02)	759 (0.02)
535 (0.02)	427 (0.01)	994 (0.03)	677 (0.02)	1645 (0.04)	667 (0.02)	510 (0.01)	961 (0.02)	377 (0.01)	432 (0.01)	730 (0.02)	754 (0.02)
532 (0.02)	399 (0.01)	979 (0.03)	541 (0.02)	1639 (0.04)	628 (0.02)	497 (0.01)	956 (0.02)	354 (0.01)	423 (0.01)	670 (0.02)	723 (0.02)
509 (0.01)	393 (0.01)	942 (0.03)	533 (0.02)	1637 (0.04)	617 (0.02)	493 (0.01)	902 (0.02)	354 (0.01)	400 (0.01)	668 (0.02)	698 (0.02)
484 (0.01)	341 (0.01)	884 (0.03)	530 (0.02)	1585 (0.04)	613 (0.02)	462 (0.01)	900 (0.02)	345 (0.01)	386 (0.01)	632 (0.02)	698 (0.02)
469 (0.01)	340 (0.01)	883 (0.03)	473 (0.01)	1562 (0.04)	590 (0.02)	460 (0.01)	857 (0.02)	343 (0.01)	359 (0.01)	594 (0.01)	633 (0.02)
450 (0.01)	332 (0.01)	851 (0.02)	467 (0.01)	1461 (0.04)	555 (0.01)	436 (0.01)	846 (0.02)	340 (0.01)	350 (0.01)	570 (0.01)	609 (0.02)
443 (0.01)	314 (0.01)	840 (0.02)	466 (0.01)	1454 (0.04)	519 (0.01)	420 (0.01)	845 (0.02)	332 (0.01)	331 (0.01)	557 (0.01)	581 (0.02)
411 (0.01)	313 (0.01)	813 (0.02)	454 (0.01)	1446 (0.04)	515 (0.01)	413 (0.01)	804 (0.02)	328 (0.01)	318 (0.01)	491 (0.01)	553 (0.01)
411 (0.01)	312 (0.01)	812 (0.02)	433 (0.01)	1420 (0.04)	509 (0.01)	410 (0.01)	790 (0.02)	305 (0.01)	314 (0.01)	479 (0.01)	514 (0.01)
384 (0.01)	308 (0.01)	763 (0.02)	405 (0.01)	1370 (0.04)	456 (0.01)	399 (0.01)	760 (0.02)	303 (0.01)	303 (0.01)	474 (0.01)	482 (0.01)
358 (0.01)	302 (0.01)	733 (0.02)	384 (0.01)	1283 (0.04)	433 (0.01)	371 (0.01)	677 (0.02)	294 (0.01)	299 (0.01)	458 (0.01)	474 (0.01)
339 (0.01)	301 (0.01)	730 (0.02)	377 (0.01)	1219 (0.03)	384 (0.01)	366 (0.01)	594 (0.01)	290 (0.01)	267 (0.01)	448 (0.01)	470 (0.01)
291 (0.01)	300 (0.01)	704 (0.02)	367 (0.01)	1143 (0.03)	379 (0.01)	356 (0.01)	594 (0.01)	267 (0.01)	264 (0.01)	442 (0.01)	463 (0.01)
274 (0.01)	283 (0.01)	685 (0.02)	363 (0.01)	1101 (0.03)	360 (0.01)	354 (0.01)	543 (0.01)	267 (0.01)	264 (0.01)	430 (0.01)	462 (0.01)
260 (0.01)	250 (0.01)	683 (0.02)	347 (0.01)	1078 (0.03)	331 (0.01)	332 (0.01)	513 (0.01)	263 (0.01)	231 (0.01)	408 (0.01)	450 (0.01)
245 (0.01)	224 (0.01)	668 (0.02)	339 (0.01)	1005 (0.03)	306 (0.01)	330 (0.01)	501 (0.01)	261 (0.01)	223 (0.01)	377 (0.01)	386 (0.01)
240 (0.01)	220 (0.01)	649 (0.02)	328 (0.01)	932 (0.03)	245 (0.01)	309 (0.01)	465 (0.01)	250 (0.01)	209 (0.01)	372 (0.01)	344 (0.01)
216 (0.01)	204 (0.01)	553 (0.02)	301 (0.01)	922 (0.03)	244 (0.01)	297 (0.01)	395 (0.01)	236 (0.01)	178 (0.00)	364 (0.01)	330 (0.01)
159 (0.00)	202 (0.01)	520 (0.01)	275 (0.01)	909 (0.02)	220 (0.01)	289 (0.01)	385 (0.01)	227 (0.01)	170 (0.00)	356 (0.01)	313 (0.01)
159 (0.00)	199 (0.01)	514 (0.01)	235 (0.01)	893 (0.02)	212 (0.01)	278 (0.01)	384 (0.01)	226 (0.01)	167 (0.00)	353 (0.01)	237 (0.01)
144 (0.00)	177 (0.01)	499 (0.01)	212 (0.01)	858 (0.02)	203 (0.01)	272 (0.01)	363 (0.01)	221 (0.01)	166 (0.00)	339 (0.01)	234 (0.01)
136 (0.00)	170 (0.00)	455 (0.01)	195 (0.01)	850 (0.02)	189 (0.00)	246 (0.01)	298 (0.01)	173 (0.00)	165 (0.00)	302 (0.01)	193 (0.01)
125 (0.00)	164 (0.00)	450 (0.01)	192 (0.01)	799 (0.02)	183 (0.00)	218 (0.01)	250 (0.01)	141 (0.00)	149 (0.00)	268 (0.01)	140 (0.00)
109 (0.00)	160 (0.00)	417 (0.01)	124 (0.00)	783 (0.02)	172 (0.00)	206 (0.01)	243 (0.01)	138 (0.00)	120 (0.00)	240 (0.01)	138 (0.00)
107 (0.00)	136 (0.00)	406 (0.01)	122 (0.00)	689 (0.02)	170 (0.00)	184 (0.01)	242 (0.01)	123 (0.00)	94 (0.00)	236 (0.01)	135 (0.00)
93 (0.00)	94 (0.00)	382 (0.01)	114 (0.00)	665 (0.02)	160 (0.00)	181 (0.01)	227 (0.01)	110 (0.00)	89 (0.00)	185 (0.00)	115 (0.00)
71 (0.00)	83 (0.00)	324 (0.01)	106 (0.00)	609 (0.02)	128 (0.00)	178 (0.01)	220 (0.01)	105 (0.00)	85 (0.00)	173 (0.00)	101 (0.00)
65 (0.00)	79 (0.00)	319 (0.01)	105 (0.00)	575 (0.02)	93 (0.00)	171 (0.00)	211 (0.01)	97 (0.00)	81 (0.00)	151 (0.00)	85 (0.00)
64 (0.00)	78 (0.00)	318 (0.01)	85 (0.00)	463 (0.01)	77 (0.00)	165 (0.00)	205 (0.00)	89 (0.00)	73 (0.00)	139 (0.00)	84 (0.00)
63 (0.00)	77 (0.00)	303 (0.01)	73 (0.00)	417 (0.01)	73 (0.00)	160 (0.00)	203 (0.00)	78 (0.00)	69 (0.00)	126 (0.00)	83 (0.00)
56 (0.00)	76 (0.00)	222 (0.01)	59 (0.00)	403 (0.01)	59 (0.00)	139 (0.00)	194 (0.00)	67 (0.00)	66 (0.00)	120 (0.00)	73 (0.00)
54 (0.00)	70 (0.00)	214 (0.01)	53 (0.00)	393 (0.01)	57 (0.00)	110 (0.00)	192 (0.00)	60 (0.00)	64 (0.00)	118 (0.00)	65 (0.00)
48 (0.00)	61 (0.00)	193 (0.01)	38 (0.00)	317 (0.01)	52 (0.00)	103 (0.00)	122 (0.00)	53 (0.00)	64 (0.00)	117 (0.00)	65 (0.00)
47 (0.00)	58 (0.00)	147 (0.00)	33 (0.00)	185 (0.01)	45 (0.00)	85 (0.00)	112 (0.00)	50 (0.00)	59 (0.00)	88 (0.00)	61 (0.00)
24 (0.00)	56 (0.00)	104 (0.00)	32 (0.00)	154 (0.00)	45 (0.00)	66 (0.00)	90 (0.00)	50 (0.00)	54 (0.00)	67 (0.00)	52 (0.00)
19 (0.00)	39 (0.00)	94 (0.00)	23 (0.00)	143 (0.00)	39 (0.00)	65 (0.00)	63 (0.00)	43 (0.00)	50 (0.00)	54 (0.00)	44 (0.00)
16 (0.00)	28 (0.00)	84 (0.00)	23 (0.00)	116 (0.00)	39 (0.00)	64 (0.00)	59 (0.00)	34 (0.00)	39 (0.00)	43 (0.00)	27 (0.00)
13 (0.00)	10 (0.00)	77 (0.00)	20 (0.00)	97 (0.00)	33 (0.00)	44 (0.00)	50 (0.00)	33 (0.00)	37 (0.00)	38 (0.00)	18 (0.00)
4 (0.00)	6 (0.00)	29 (0.00)	11 (0.00)	29 (0.00)	27 (0.00)	41 (0.00)	26 (0.00)	18 (0.00)	28 (0.00)	29 (0.00)	8 (0.00)
0 (0.00)	0 (0.00)	25 (0.00)	4 (0.00)	9 (0.00)	16 (0.00)	27 (0.00)	15 (0.00)	15 (0.00)	16 (0.00)	10 (0.00)	3 (0.00)
