# Supplementary material for: Incorporating statistical strategy into image analysis to estimate effects of steam and allyl isocyanate on weed control
Source: PLoS One. 2019 Sep 30;14(9):e0222695. doi: 10.1371/journal.pone.0222695 (PMC6768448; doi:10.1371/journal.pone.0222695)
Supplement: S5 File — Simulation results replicated 10 times. (XLSX) [file pone.0222695.s006.xlsx]

## Sheet: Sheet1
Bootstrap													Poisson													DTK
Scenario	Rep1	Rep2	Rep3	Rep4	Rep5	Rep6	Rep7	Rep8	Rep9	Rep10	mean	std	Scenario	Rep1	Rep2	Rep3	Rep4	Rep5	Rep6	Rep7	Rep8	Rep9	Rep10	mean	std	Scenario	Rep1	Rep2	Rep3	Rep4	Rep5	Rep6	Rep7	Rep8	Rep9	Rep10	mean	std
1	0.038	0.048	0.039	0.05	0.049	0.036	0.038	0.058	0.054	0.041	0.0451	0.00768042	1	0.003	0.004	0.003	0.003	0.003	0.005	0.003	0.003	0.001	0.001	0.0029	0.00119722	1	0.005	0.004	0.002	0.005	0.006	0.004	0.005	0.004	0.007	0.004	0.0046	0.0013499
2	0.032	0.047	0.048	0.058	0.058	0.053	0.052	0.038	0.047	0.053	0.0486	0.00830261	2	0.022	0.019	0.013	0.013	0.021	0.016	0.017	0.016	0.016	0.022	0.0175	0.00337474	2	0.003	0.007	0.01	0.01	0.007	0.011	0.012	0.007	0.005	0.012	0.0084	0.00306232
3	0.05	0.047	0.044	0.047	0.047	0.045	0.054	0.06	0.045	0.05	0.0489	0.00490918	3	0.03	0.04	0.038	0.036	0.046	0.03	0.029	0.034	0.042	0.043	0.0368	0.0059963	3	0.013	0.012	0.008	0.012	0.015	0.013	0.011	0.011	0.011	0.006	0.0112	0.00257337
4	0.05	0.059	0.049	0.07	0.051	0.033	0.045	0.05	0.056	0.054	0.0517	0.0095458	4	0.043	0.041	0.056	0.045	0.043	0.043	0.044	0.043	0.045	0.035	0.0438	0.00515967	4	0.011	0.017	0.013	0.018	0.009	0.005	0.016	0.016	0.007	0.008	0.012	0.0046428
5	0.053	0.066	0.063	0.058	0.064	0.058	0.064	0.055	0.051	0.052	0.0584	0.00556177	5	0.043	0.039	0.047	0.036	0.044	0.063	0.058	0.042	0.038	0.044	0.0454	0.00866923	5	0.012	0.016	0.018	0.014	0.014	0.005	0.017	0.011	0.006	0.007	0.012	0.00466667
6	NA	NA	NA	NA	NA	NA	NA	NA	NA	NA	NA	NA	6	0.038	0.044	0.057	0.042	0.052	0.05	0.045	0.062	0.051	0.056	0.0497	0.0074692	6	NA	NA	NA	NA	NA	NA	NA	NA	NA	NA	NA	NA
7	0.406	0.406	0.399	0.406	0.428	0.399	0.402	0.379	0.409	0.396	0.403	0.0122293	7	0.773	0.774	0.793	0.765	0.803	0.779	0.779	0.788	0.786	0.789	0.7829	0.01109	7	0.034	0.03	0.04	0.019	0.035	0.035	0.021	0.03	0.039	0.042	0.0325	0.00767753
8	0.393	0.407	0.403	0.407	0.391	0.373	0.382	0.4	0.412	0.388	0.3956	0.0124025	8	0.721	0.727	0.714	0.702	0.713	0.705	0.717	0.726	0.731	0.704	0.716	0.0102524	8	0.017	0.027	0.021	0.014	0.028	0.022	0.027	0.029	0.041	0.029	0.0255	0.00754615
9	0.793	0.803	0.815	0.805	0.834	0.82	0.823	0.815	0.804	0.829	0.8141	0.0128534	9	1	1	1	1	1	1	1	1	1	1	1	0	9	0.171	0.215	0.216	0.183	0.211	0.221	0.211	0.195	0.208	0.209	0.204	0.016
10	0.971	0.97	0.977	0.978	0.976	0.982	0.978	0.965	0.978	0.972	0.9747	0.00505635	10	1	1	1	1	1	1	1	1	1	1	1	0	10	0.436	0.47	0.466	0.446	0.458	0.445	0.454	0.431	0.468	0.416	0.449	0.0176509
11	0.782	0.794	0.794	0.792	0.809	0.808	0.789	0.799	0.792	0.802	0.7961	0.00845182	11	1	1	1	1	1	1	1	0.999	1	1	0.9999	0.000316228	11	0.183	0.2	0.19	0.189	0.19	0.185	0.175	0.18	0.188	0.17	0.185	0.00852447
12	0.34	0.345	0.348	0.358	0.339	0.356	0.35	0.354	0.358	0.346	0.3494	0.0070111	12	0.906	0.916	0.918	0.921	0.904	0.917	0.916	0.923	0.914	0.913	0.9148	0.00597774	12	0.07	0.068	0.071	0.063	0.053	0.054	0.079	0.063	0.068	0.067	0.0656	0.00780598
13	0.81	0.79	0.801	0.765	0.792	0.791	0.785	0.79	0.78	0.788	0.7892	0.0118958	13	1	1	1	1	1	1	1	1	1	1	1	0	13	0.23	0.204	0.23	0.217	0.223	0.2	0.233	0.225	0.228	0.212	0.2202	0.0115258
14	0.78	0.794	0.801	0.805	0.793	0.812	0.794	0.81	0.81	0.785	0.7984	0.0110071	14	1	1	0.999	1	1	1	1	1	1	1	0.9999	0.000316228	14	0.16	0.168	0.187	0.193	0.181	0.181	0.198	0.189	0.195	0.183	0.1835	0.011928
15	0.499	0.537	0.553	0.503	0.509	0.52	0.505	0.516	0.535	0.503	0.518	0.0180862	15	0.986	0.988	0.987	0.99	0.992	0.988	0.988	0.993	0.989	0.99	0.9891	0.00218327	15	0.105	0.105	0.116	0.098	0.09	0.099	0.107	0.093	0.1	0.085	0.0998	0.00902835
16	0.5	0.497	0.51	0.528	0.525	0.507	0.501	0.502	0.485	0.496	0.5051	0.0131356	16	0.919	0.921	0.909	0.912	0.905	0.9	0.92	0.902	0.908	0.918	0.9114	0.00777746	16	0.041	0.042	0.042	0.038	0.03	0.048	0.049	0.038	0.032	0.034	0.0394	0.00631049
17	0.163	0.174	0.145	0.157	0.141	0.162	0.15	0.141	0.152	0.167	0.1552	0.0112921	17	0.171	0.187	0.182	0.175	0.184	0.165	0.157	0.155	0.17	0.182	0.1728	0.0112527	17	0.013	0.016	0.011	0.012	0.008	0.014	0.006	0.008	0.012	0.01	0.011	0.00305505
18	0.307	0.331	0.295	0.291	0.322	0.318	0.293	0.319	0.31	0.29	0.3076	0.0147437	18	0.844	0.853	0.837	0.858	0.827	0.851	0.854	0.858	0.821	0.856	0.8459	0.0133204	18	0.054	0.045	0.047	0.043	0.038	0.037	0.044	0.044	0.044	0.048	0.0444	0.00483506
19	0.939	0.917	0.924	0.927	0.931	0.933	0.931	0.927	0.93	0.932	0.9291	0.00587745	19	1	1	1	1	1	1	1	1	1	1	1	0	19	0.279	0.249	0.28	0.255	0.262	0.247	0.268	0.268	0.258	0.255	0.2621	0.0115128
20	0.124	0.108	0.124	0.124	0.141	0.122	0.115	0.156	0.117	0.126	0.1257	0.0136549	20	0.368	0.378	0.36	0.354	0.385	0.368	0.38	0.389	0.346	0.383	0.3711	0.0143252	20	0.03	0.025	0.023	0.018	0.02	0.018	0.026	0.019	0.023	0.02	0.0222	0.00393841
21	0.464	0.504	0.454	0.457	0.462	0.439	0.462	0.481	0.453	0.472	0.4648	0.0177939	21	0.98	0.969	0.974	0.98	0.978	0.976	0.971	0.967	0.98	0.982	0.9757	0.00522919	21	0.083	0.076	0.067	0.079	0.079	0.079	0.077	0.081	0.067	0.074	0.0762	0.00545283
22	0.932	0.915	0.914	0.92	0.897	0.922	0.911	0.909	0.908	0.922	0.915	0.00964941	22	1	1	1	1	1	1	1	1	1	1	1	0	22	0.212	0.225	0.238	0.234	0.203	0.243	0.235	0.237	0.235	0.211	0.2273	0.0138006
23	0.287	0.335	0.301	0.313	0.259	0.28	0.262	0.299	0.28	0.287	0.2903	0.0228961	23	0.769	0.776	0.775	0.761	0.758	0.771	0.768	0.735	0.794	0.775	0.7682	0.0152228	23	0.04	0.05	0.036	0.064	0.054	0.049	0.039	0.035	0.051	0.055	0.0473	0.0094757
