# Supplementary material for: Incorporating statistical strategy into image analysis to estimate effects of steam and allyl isocyanate on weed control
Source: PLoS One. 2019 Sep 30;14(9):e0222695. doi: 10.1371/journal.pone.0222695 (PMC6768448; doi:10.1371/journal.pone.0222695)
Supplement: S1 Code — R code used to produce results in the section of Application. (R) [file pone.0222695.s007.R]

#install.packages( "openxlsx" )
#install.packages( "boot" )

library(openxlsx)
library(boot)

##########################################
### FUNCTIONS (STATISTICS OF INTEREST) ###
##########################################

fun = function( data, index ) { 

   w1 = data[index,1] / sum( data[index,1] )
   w2 = data[index,2] / sum( data[index,2] )
   w3 = data[index,3] / sum( data[index,3] )

   x1 = data[index,4]
   x2 = data[index,5]
   x3 = data[index,6]

   temp1 = sum( w1 * x1 ) 
   temp2 = sum( w2 * x2 ) 
   temp3 = sum( w3 * x3 ) 

   temp12 = temp1 / temp2
   temp13 = temp1 / temp3
   temp23 = temp2 / temp3

   return( c( temp1, temp2, temp3, temp12, temp13, temp23 ) )

   }

####################
### RGB.analysis ###
####################

RGB.analysis = function( code, pix ) {

   pix = strsplit( pix, split = " " )
   pix = unlist(pix)
   n.pix = length(pix)
   pix = as.numeric( pix[ seq( 1, n.pix, 2 ) ] )
   w = pix / sum(pix) ### WEIGHT

   temp = substr( code, 1, 2 )
   R = rep( NA, length(code) )
   R = ifelse( temp == "00", 0, R )
   R = ifelse( temp == "33", 51, R )
   R = ifelse( temp == "66", 102, R )
   R = ifelse( temp == "99", 153, R )
   R = ifelse( temp == "CC", 204, R )
   R = ifelse( temp == "FF", 255, R )
   R = as.numeric(R)

   temp = substr( code, 3, 4 )
   G = rep( NA, length(code) )
   G = ifelse( temp == "00", 0, G )
   G = ifelse( temp == "33", 51, G )
   G = ifelse( temp == "66", 102, G )
   G = ifelse( temp == "99", 153, G )
   G = ifelse( temp == "CC", 204, G )
   G = ifelse( temp == "FF", 255, G )
   G = as.numeric(G)

   temp = substr( code, 5, 6 )
   B = rep( NA, length(code) )
   B = ifelse( temp == "00", 0, B )
   B = ifelse( temp == "33", 51, B )
   B = ifelse( temp == "66", 102, B )
   B = ifelse( temp == "99", 153, B )
   B = ifelse( temp == "CC", 204, B )
   B = ifelse( temp == "FF", 255, B )
   B = as.numeric(B)

   R = R[1:length(w)]; G = G[1:length(w)]; B = B[1:length(w)]

   data.new = data.frame( w, R, G, B )

   data.new$z = as.numeric( apply( data.new[,2:4], 1, which.max ) == 2 )
   data.new

   }

#################
### READ DATA ###
#################

data1 = read.xlsx( "I:/Journal/Submission/Plos One/Manuscript/Supplementary/rgb.xlsx", sheet=1 )
data2 = read.xlsx( "I:/Journal/Submission/Plos One/Manuscript/Supplementary/pix.xlsx", sheet=1 )
group.name = c( "C", "SD", "D", "C", "D", "S", "SD", "C", "S", "SD", "S", "D" )

################
### DTK TEST ###
################

### CONTROL

index = which( group.name == "C" )

i = index[1]; code = as.character( data1[,i] ); pix = as.character( data2[,i] )
rslt.c1 = RGB.analysis( code=code, pix=pix )

i = index[2]; code = as.character( data1[,i] ); pix = as.character( data2[,i] )
rslt.c2 = RGB.analysis( code=code, pix=pix )

i = index[3]; code = as.character( data1[,i] ); pix = as.character( data2[,i] )
rslt.c3 = RGB.analysis( code=code, pix=pix )

### DOMINUS

index = which( group.name == "D" )

i = index[1]; code = as.character( data1[,i] ); pix = as.character( data2[,i] )
rslt.d1 = RGB.analysis( code=code, pix=pix )

i = index[2]; code = as.character( data1[,i] ); pix = as.character( data2[,i] )
rslt.d2 = RGB.analysis( code=code, pix=pix )

i = index[3]; code = as.character( data1[,i] ); pix = as.character( data2[,i] )
rslt.d3 = RGB.analysis( code=code, pix=pix )

### STEAM

index = which( group.name == "S" )

i = index[1]; code = as.character( data1[,i] ); pix = as.character( data2[,i] )
rslt.s1 = RGB.analysis( code=code, pix=pix )

i = index[2]; code = as.character( data1[,i] ); pix = as.character( data2[,i] )
rslt.s2 = RGB.analysis( code=code, pix=pix )

i = index[3]; code = as.character( data1[,i] ); pix = as.character( data2[,i] )
rslt.s3 = RGB.analysis( code=code, pix=pix )

### STEAM + DOMINUS

index = which( group.name == "SD" )

i = index[1]; code = as.character( data1[,i] ); pix = as.character( data2[,i] )
rslt.sd1 = RGB.analysis( code=code, pix=pix )

i = index[2]; code = as.character( data1[,i] ); pix = as.character( data2[,i] )
rslt.sd2 = RGB.analysis( code=code, pix=pix )

i = index[3]; code = as.character( data1[,i] ); pix = as.character( data2[,i] )
rslt.sd3 = RGB.analysis( code=code, pix=pix )

### WEIGHTED SUM (PROPORTION OF GREENISH AREA)

c1 = sum( rslt.c1$w * rslt.c1$z )
c2 = sum( rslt.c2$w * rslt.c2$z )
c3 = sum( rslt.c3$w * rslt.c3$z )

d1 = sum( rslt.d1$w * rslt.d1$z )
d2 = sum( rslt.d2$w * rslt.d2$z )
d3 = sum( rslt.d3$w * rslt.d3$z )

s1 = sum( rslt.s1$w * rslt.s1$z )
s2 = sum( rslt.s2$w * rslt.s2$z )
s3 = sum( rslt.s3$w * rslt.s3$z )

sd1 = sum( rslt.sd1$w * rslt.sd1$z )
sd2 = sum( rslt.sd2$w * rslt.sd2$z )
sd3 = sum( rslt.sd3$w * rslt.sd3$z )

###
###### DTK
###

#install.packages("DTK")
library(DTK)
group = c( rep( "C", 3 ), rep( "D", 3 ), rep( "S", 3 ) )
group
outcome = c( c1, c2, c3, d1, d2, d3, s1, s2, s3 )
outcome

DTK.rslt = DTK.test( x=outcome, f=group, a=0.05 )
DTK.rslt

par( mfrow=c(1,2) )
boxplot( outcome ~ group, names=c( "C", "D", "S" ), horizontal=TRUE, main="Estimated Proportion of Greenish Area", xlab="Proportion of Greenish Area", ylab="" )
DTK.plot( DTK.rslt )

#################
### BOOTSTRAP ###
#################

### CONTROL

index = which( group.name == "C" )
code = c( as.character( data1[,index[1]] ), as.character( data1[,index[2]] ), as.character( data1[,index[3]] ) )
pix  = c( as.character( data2[,index[1]] ), as.character( data2[,index[2]] ), as.character( data2[,index[3]] ) )
rslt.c = RGB.analysis( code=code, pix=pix )

### DOMINUS

index = which( group.name == "D" )
code = c( as.character( data1[,index[1]] ), as.character( data1[,index[2]] ), as.character( data1[,index[3]] ) )
pix  = c( as.character( data2[,index[1]] ), as.character( data2[,index[2]] ), as.character( data2[,index[3]] ) )
rslt.d = RGB.analysis( code=code, pix=pix )

### STEAM

index = which( group.name == "S" )
code = c( as.character( data1[,index[1]] ), as.character( data1[,index[2]] ), as.character( data1[,index[3]] ) )
pix  = c( as.character( data2[,index[1]] ), as.character( data2[,index[2]] ), as.character( data2[,index[3]] ) )
rslt.s = RGB.analysis( code=code, pix=pix )

### STEAM + DOMINUS

index = which( group.name == "SD" )
code = c( as.character( data1[,index[1]] ), as.character( data1[,index[2]] ), as.character( data1[,index[3]] ) )
pix  = c( as.character( data2[,index[1]] ), as.character( data2[,index[2]] ), as.character( data2[,index[3]] ) )
rslt.sd = RGB.analysis( code=code, pix=pix )

      ### SAMPLE 1

      w1.sim = c( rslt.c$w )
      w1.sim = w1.sim / sum(w1.sim)
      x1.sim = c( rslt.c$z )
      z1.sim = w1.sim * x1.sim
      if ( min(z1.sim) == 0 ) z1.sim[1] = w1.sim[1]

      ### SAMPLE 2

      w2.sim = rslt.d$w
      w2.sim = w2.sim / sum(w2.sim)
      x2.sim = rslt.d$z
      z2.sim = w2.sim * x2.sim
      if ( min(z2.sim) == 0 ) z2.sim[1] = w2.sim[1]

      ### SAMPLE 3

      w3.sim = rslt.s$w
      w3.sim = w3.sim / sum(w3.sim)
      x3.sim = rslt.s$z
      z3.sim = w3.sim * x3.sim
      if ( min(z3.sim) == 0 ) z3.sim[1] = w3.sim[1]

      ### SAMPLE 4

      w4.sim = rslt.sd$w
      w4.sim = w4.sim / sum(w4.sim)
      x4.sim = rslt.sd$z
      z4.sim = w4.sim * x4.sim
      if ( min(z4.sim) == 0 ) z4.sim[1] = w4.sim[1]

      ### COMBINE DATA

      data.sim = cbind( w1.sim, w2.sim, w3.sim, x1.sim, x2.sim, x3.sim )

      ### BOOTSTRAP CI

      n.boot = 2000
      alpha = 0.05 / 3
      boot.samp = boot( data=data.sim, statistic=fun, R=n.boot )
      CI1 = boot.ci( boot.samp, conf=1-alpha, type="bca", index=1 )$bca[4:5]
      CI2 = boot.ci( boot.samp, conf=1-alpha, type="bca", index=2 )$bca[4:5]
      CI3 = boot.ci( boot.samp, conf=1-alpha, type="bca", index=3 )$bca[4:5]
      CI12 = boot.ci( boot.samp, conf=1-alpha, type="bca", index=4 )$bca[4:5]
      CI13 = boot.ci( boot.samp, conf=1-alpha, type="bca", index=5 )$bca[4:5]
      CI23 = boot.ci( boot.samp, conf=1-alpha, type="bca", index=6 )$bca[4:5]

      ### POISSON (THREE GROUP COMPAIRONS)

      alpha = 0.05 / 3
      y.new = c( x1.sim, x2.sim, x3.sim )
      x.new = c( rep( "C", length(x1.sim) ), rep( "D", length(x2.sim) ), rep( "S", length(x3.sim) ) )
      fit0 = glm( y.new ~ 1, family="poisson" )
      fit1 = glm( y.new ~ x.new, family="poisson" )

      P.GLM = 1 - pchisq( 2 * as.numeric( logLik(fit1) - logLik(fit0) ), 2 )
      P.GLM
      b.hat = matrix( as.numeric(fit1$coef), ncol=1 )
      v = vcov(fit1)
      c = matrix( c( 0, -1, 0 ), ncol=1 ) ### CONTROL TO DOMINUS      
      exp( as.numeric( t(c) %*% b.hat ) + c( 0, -1, 1 ) * qnorm( 1 - alpha/2 ) * as.numeric( sqrt( t(c) %*% v %*% c ) ) )
      c = matrix( c( 0, 0, -1 ), ncol=1 ) ### CONTROL TO STEAM      
      exp( as.numeric( t(c) %*% b.hat ) + c( 0, -1, 1 ) * qnorm( 1 - alpha/2 ) * as.numeric( sqrt( t(c) %*% v %*% c ) ) )
      c = matrix( c( 0, 1, -1 ), ncol=1 ) ### DOMINUS TO STEAM
      exp( as.numeric( t(c) %*% b.hat ) + c( 0, -1, 1 ) * qnorm( 1 - alpha/2 ) * as.numeric( sqrt( t(c) %*% v %*% c ) ) )

      ### POISSON (TWO GROUP COMPAIRONS)

      alpha = 0.05
      y.new = c( x3.sim, x4.sim )
      x.new = c( rep( "S", length(x3.sim) ), rep( "SD", length(x4.sim) ) )
      fit0 = glm( y.new ~ 1, family="poisson" )
      fit1 = glm( y.new ~ x.new, family="poisson" )

      P.GLM = 1 - pchisq( 2 * as.numeric( logLik(fit1) - logLik(fit0) ), 1 )
      b.hat = matrix( as.numeric(fit1$coef), ncol=1 )
      v = as.matrix( vcov(fit1) )
      c = matrix( c( 0, -1 ), ncol=1 ) ### STEAM TO STEAM + DOMINUS
      exp( as.numeric( t(c) %*% b.hat ) + c( 0, -1, 1 ) * qnorm( 1 - alpha/2 ) * as.numeric( sqrt( t(c) %*% v %*% c ) ) )
